# Supplementary material for: BMI and plasma lipid levels with risk of proliferative diabetic retinopathy: a univariable and multivariable Mendelian randomization study
Source: Front Nutr. 2023 Sep 13;10:1099807. doi: 10.3389/fnut.2023.1099807 (PMC10524610; doi:10.3389/fnut.2023.1099807)
Supplement: Supplementary file 2 [file Data_Sheet_2.xlsx]

## Sheet: 1
Table 1. Sources and characteristics of GWAS summary data in the study
Phenotyle	Author	Sample size	Characteristics of subjects	No. of SNPs
Body mass index	Howe LJ	99998	European	7191606
			Males and females
HDL cholesterol	Howe LJ	77409	European	7892377
			Males and females
Triglycerides	Howe LJ	78700	European	7892037
			Males and females
LDL cholesterol	Howe LJ	70814	European	7892997
			Males and females
Proliferative diabetic retinopathy	NA	Case: 8,681	European	16380460
		Control: 204,208	Males and females

## Sheet: 2
Table 2. The single nucleotide polymorphism selected for BMI to perform Mendelian randomization analysis.
SNP	Chr	Effect Allele	Other Allele	Beta.exposure	SE.exposure	pval.exposure	Beta.outcome	SE.outcome	pval.outcome	F
rs8050136	16	A	C	0.3688	0.0191	4.52689e-83	0.0393	0.0167	0.0184701	372.834
rs6735049	2	C	T	0.3053	0.0245	1.03992e-35	0.0315	0.0222	0.1568	155.282
rs8089364	18	C	T	0.2526	0.0211	5.19517e-33	0.0451	0.0206	0.0283798	143.318
rs13130484	4	T	C	0.2037	0.0191	1.3369e-26	0.0561	0.0164	0.000640206	113.741
rs633715	1	C	T	0.2227	0.0225	4.17638e-23	0.0025	0.0196	0.8979	97.966
rs7132908	12	A	G	0.1702	0.0195	2.15477e-18	0.0021	0.0169	0.9023	76.1816
rs943005	6	T	C	0.1939	0.0246	3.39078e-15	0.0124	0.0204	0.5428	62.1277
rs7187776	16	G	A	0.1475	0.0193	2.08689e-14	-0.0158	0.0165	0.3388	58.4076
rs7180312	15	A	G	-0.1332	0.0189	1.62817e-12	-0.0109	0.0164	0.5049	49.6689
rs28590228	19	T	C	0.1421	0.0203	2.86022e-12	0.0197	0.017	0.2452	49
rs6752378	2	A	C	0.1281	0.0185	4.60575e-12	0.0331	0.0166	0.0468198	47.9463
rs11030104	11	G	A	-0.1575	0.0231	1.01111e-11	0.0358	0.022	0.1033	46.4876
rs7571826	2	T	C	0.1367	0.0203	1.63606e-11	0.0012	0.0176	0.9441	45.3466
rs7591382	2	C	T	-0.1258	0.0187	1.77092e-11	-0.0291	0.0164	0.0764804	45.2562
rs34045288	6	T	C	0.1317	0.0197	2.52988e-11	0.0428	0.0169	0.0113799	44.693
rs10146690	14	A	G	0.1536	0.023	2.27719e-11	0.0365	0.0191	0.0560906	44.5992
rs7161194	14	G	A	-0.1374	0.022	4.49604e-10	-0.0173	0.0181	0.3407	39.0057
rs12140153	1	T	G	-0.1897	0.031	8.99208e-10	-0.0654	0.0308	0.0337699	37.4465
rs34517439	1	A	C	0.1829	0.03	1.06101e-09	0.0211	0.0247	0.3918	37.1693
rs1402807	1	C	T	-0.1149	0.019	1.447e-09	-0.001	0.0168	0.9537	36.5707
rs6419385	12	A	G	-0.1463	0.0242	1.422e-09	0.0014	0.0203	0.9441	36.5475
rs8064502	17	A	C	-0.1133	0.0188	1.58899e-09	0.0149	0.0172	0.386	36.3199
rs9630985	2	C	A	0.1218	0.0203	1.86599e-09	0.0229	0.0187	0.221	36
rs73161324	22	T	C	-0.245	0.0409	2.01099e-09	0.0057	0.0313	0.8563	35.8827
rs77165542	2	T	C	-0.3881	0.0649	2.171e-09	-0.0626	0.0625	0.3167	35.76
rs4353774	3	C	A	0.112	0.0191	4.15796e-09	0.0339	0.0169	0.0456899	34.385
rs56839309	14	T	C	-0.2912	0.0514	1.50598e-08	-0.0431	0.0537	0.4222	32.0964
rs729153	3	A	G	0.1058	0.0188	1.706e-08	0.0045	0.0166	0.7889	31.6706
rs9568868	13	T	G	0.157	0.028	2.01099e-08	0.0253	0.0236	0.2853	31.4401
rs6722320	2	A	G	0.1322	0.0237	2.43798e-08	0.0484	0.0209	0.0202302	31.1147
rs1317867	17	G	A	-0.1087	0.0196	3.14898e-08	-0.014	0.0165	0.3971	30.7572
rs879620	16	T	C	0.1076	0.0195	3.41798e-08	0.0159	0.0166	0.3405	30.4478
rs67871383	11	C	T	0.1107	0.0201	3.77398e-08	0.0299	0.0184	0.105	30.3321
rs149891683	18	T	C	-0.2536	0.0461	3.81399e-08	-0.0546	0.0454	0.2287	30.2619
rs12423420	12	A	G	0.1194	0.0218	4.58205e-08	-0.0203	0.0203	0.3181	29.9982
Abbreviations: BMI, body mass index; SNP, single nucleotide polymorphism; Chr, Chromosome; Beta, beta-coefficient; SE, standard error; F, F-statistic.

## Sheet: 3
Table 3. The single nucleotide polymorphism selected for HDL-C to perform Mendelian randomization analysis.
SNP	Chr	Effect Allele	Other Allele	Beta.exposure	SE.exposure	pval.exposure	Beta.outcome	SE.outcome	pval.outcome	F
rs72786786	16	A	G	0.226	0.0052	1e-200	-0.0068	0.018	0.704099	1888.9
rs6993414	8	G	A	0.1556	0.008	3.81505e-84	-0.0948	0.0288	0.001	378.303
rs174418	15	C	T	-0.0962	0.005	6.56145e-83	0.0173	0.0165	0.2942	370.178
rs429358	19	C	T	-0.0979	0.0063	3.62493e-54	-0.0236	0.0214	0.2696	241.482
rs1561139	16	T	G	0.0662	0.0047	1.44611e-44	-0.001	0.0175	0.9553	198.39
rs2740488	9	C	A	-0.0694	0.0053	1.23396e-39	-0.0029	0.0206	0.8897	171.462
rs10779835	1	C	T	0.0623	0.0048	7.22271e-39	-0.0145	0.0166	0.3807	168.459
rs116843064	19	A	G	0.2172	0.0168	2.46718e-38	0.0406	0.0504	0.4208	167.148
rs6065908	20	T	C	-0.0662	0.0058	9.30465e-30	-0.0034	0.023	0.8815	130.275
rs77960347	18	G	A	0.2829	0.0255	1.32099e-28	-0.0239	0.0964	0.8038	123.079
rs4240624	8	A	G	0.0853	0.0077	1.1471e-28	-0.0188	0.0249	0.4514	122.72
rs1042034	2	T	C	-0.0642	0.0058	3.44271e-28	-0.0267	0.0185	0.1506	122.522
rs145947882	17	C	A	-0.1703	0.0156	1.2031e-27	0.0125	0.0477	0.7926	119.174
rs28456	11	G	A	-0.0517	0.005	6.12068e-25	-0.0133	0.0168	0.4281	106.916
rs8060967	16	T	C	0.073	0.0072	3.32124e-24	0.0342	0.0228	0.133	102.797
rs103294	19	T	C	0.0529	0.0054	2.09894e-22	-0.0184	0.0181	0.3102	95.9674
rs289754	16	T	C	-0.0479	0.0051	7.23769e-21	0.0137	0.0183	0.4559	88.2126
rs2980855	8	C	T	0.0434	0.0047	3.24265e-20	-0.0337	0.0164	0.0403803	85.2675
rs10162642	15	A	G	-0.0521	0.0057	4.74351e-20	0.002	0.0234	0.9306	83.546
rs13107325	4	T	C	-0.0848	0.0094	2.34207e-19	0.035	0.0692	0.6128	81.3834
rs838878	12	G	A	-0.0452	0.0051	3.92464e-19	-0.0186	0.0167	0.2665	78.5482
rs59781045	11	T	C	0.0871	0.0099	1.45714e-18	0.0849	0.03	0.00467498	77.4044
rs61779306	1	A	G	-0.0494	0.0058	2.13993e-17	0.0652	0.0209	0.00183899	72.5434
rs7395581	11	A	G	-0.0451	0.0053	2.24182e-17	0.0031	0.0174	0.8589	72.4105
rs10413096	19	A	G	0.0408	0.0049	5.5437e-17	-0.0487	0.0167	0.00352403	69.3311
rs2925979	16	C	T	0.0416	0.0051	1.79308e-16	-0.0101	0.0175	0.5643	66.5344
rs79953491	2	G	A	0.0607	0.0076	1.39091e-15	-0.0429	0.0277	0.1213	63.7897
rs1716407	12	A	G	-0.0398	0.005	2.15179e-15	0.0157	0.0166	0.3447	63.3616
rs41272086	6	A	G	-0.0581	0.0073	1.43087e-15	0.0042	0.0273	0.8775	63.3441
rs2943652	2	T	C	-0.0386	0.0049	2.15377e-15	0.0325	0.0171	0.0569102	62.0558
rs2792751	10	C	T	-0.0403	0.0052	1.09597e-14	0.0101	0.0176	0.5653	60.0625
rs13306066	9	A	G	0.0934	0.0123	3.03879e-14	0.033	0.0561	0.5565	57.6612
rs2744973	6	T	C	-0.0379	0.005	5.30762e-14	0.0106	0.0178	0.552699	57.4564
rs10808475	8	T	C	0.0361	0.0049	1.72783e-13	-0.0114	0.0179	0.5257	54.2778
rs4731702	7	T	C	0.0344	0.0047	1.72584e-13	-0.0263	0.0164	0.1098	53.5699
rs2291956	16	T	C	0.0508	0.0071	1.14789e-12	-0.0121	0.025	0.629001	51.193
rs157845	5	C	T	-0.0383	0.0055	4.63874e-12	0.0445	0.0175	0.0112199	48.4922
rs737337	19	C	T	-0.0554	0.008	3.88508e-12	0.0333	0.0285	0.2433	47.9556
rs4969182	17	C	T	0.0331	0.0049	9.07821e-12	-0.0072	0.0169	0.671699	45.6314
rs3782894	12	T	G	0.0316	0.0047	1.80509e-11	-0.0009	0.0164	0.9552	45.2042
rs11218738	11	A	G	0.0367	0.0055	1.75995e-11	-0.0038	0.0199	0.848	44.5253
rs686030	9	A	C	0.0444	0.0067	2.71394e-11	-0.0408	0.0253	0.1064	43.9153
rs11231693	11	A	G	-0.0664	0.0101	4.09072e-11	-0.0005	0.0313	0.987	43.2209
rs635279	20	T	C	0.0299	0.0047	2.19099e-10	0.0097	0.0166	0.560101	40.4712
rs34951175	1	T	C	-0.051	0.0081	3.41798e-10	0.0367	0.0306	0.2308	39.6433
rs2245365	3	A	C	0.0294	0.0047	3.22797e-10	0.0041	0.0164	0.801	39.129
rs5754217	22	T	G	-0.0348	0.0056	6.32193e-10	0.0156	0.0177	0.3778	38.6174
rs9491697	6	G	A	-0.0295	0.0048	8.63495e-10	-0.0452	0.0165	0.00618002	37.7713
rs34931250	17	T	C	-0.0583	0.0097	1.63799e-09	-0.0217	0.0334	0.516	36.1238
rs146035976	16	T	C	-0.0946	0.0158	2.01002e-09	0.0437	0.0449	0.3303	35.8483
rs62191851	2	G	A	-0.0494	0.0083	2.72998e-09	0.0362	0.0288	0.2087	35.424
rs3775380	4	G	A	-0.0277	0.0047	4.15298e-09	0.0369	0.0165	0.02503	34.7347
rs77619625	7	T	C	0.0624	0.0107	5.87097e-09	-0.0503	0.0333	0.1313	34.0096
rs17451107	3	C	T	0.0279	0.0048	7.67892e-09	0.0198	0.0177	0.2617	33.7852
rs3820897	2	C	T	-0.0339	0.0059	1.01899e-08	0.0173	0.0173	0.3175	33.0138
rs12898210	15	G	T	-0.047	0.0082	1.054e-08	-0.0009	0.027	0.9728	32.8525
rs114036109	7	G	A	0.0366	0.0064	1.34999e-08	0.0175	0.0186	0.3463	32.7041
rs9980195	21	C	T	-0.0268	0.0047	1.011e-08	-0.0024	0.0165	0.8824	32.5143
rs2271308	17	C	T	0.0302	0.0053	1.13501e-08	-0.0148	0.0187	0.4311	32.4685
rs147233090	15	T	C	-0.0917	0.0162	1.44901e-08	-0.1379	0.1154	0.2321	32.0412
rs7134375	12	A	C	0.0266	0.0047	1.55901e-08	0.0097	0.0168	0.5626	32.0308
rs6031587	20	T	C	-0.0505	0.009	2.071e-08	-0.0654	0.0319	0.0404297	31.4846
rs72926990	2	A	G	-0.0286	0.0051	1.923e-08	-0.0063	0.0183	0.7295	31.4479
rs3827743	1	A	G	0.0265	0.0048	2.95202e-08	0.0012	0.017	0.943	30.4796
rs144311893	19	T	C	0.102	0.0185	3.28299e-08	-0.0874	0.095	0.3577	30.3988
Abbreviations: HDL-C, high-density lipoprotein cholesterol.

## Sheet: 4
	Table 4. Variants Used as Instruments for Multivariable Mendelian Randomization Analyses.
SNP	Effect Allele	Other Allele	Association with BMI			Association with HDL-C
			Beta	SE	P	Beta	SE	P
rs10146690	A	G	0.1536	0.023	2.27719e-11	-0.0153	0.0057	0.00719201
rs10162642	A	G	0.0169	0.0232	0.4657	-0.0521	0.0057	4.74351e-20
rs103294	T	C	0.005	0.0218	0.8172	0.0529	0.0054	2.09894e-22
rs10413096	A	G	-0.0452	0.0197	0.0215402	0.0408	0.0049	5.5437e-17
rs1042034	T	C	-0.0291	0.0224	0.1946	-0.0642	0.0058	3.44271e-28
rs10779835	C	T	-0.0754	0.0192	8.35295e-05	0.0623	0.0048	7.22271e-39
rs10808475	T	C	-0.0748	0.0193	0.000101	0.0361	0.0049	1.72783e-13
rs11030104	G	A	-0.1575	0.0231	1.01111e-11	0.0065	0.006	0.2761
rs11218738	A	G	0.0591	0.0217	0.00656493	0.0367	0.0055	1.75995e-11
rs11231693	A	G	-0.0221	0.0397	0.5767	-0.0664	0.0101	4.09072e-11
rs114036109	G	A	-0.028	0.0223	0.2086	0.0366	0.0064	1.34999e-08
rs116843064	A	G	-0.0877	0.065	0.1772	0.2172	0.0168	2.46718e-38
rs12140153	T	G	-0.1897	0.031	8.99208e-10	0.0134	0.0078	0.08627
rs13107325	T	C	0.2237	0.0411	5.31802e-08	-0.0848	0.0094	2.34207e-19
rs13130484	T	C	0.2037	0.0191	1.3369e-26	-0.0144	0.0048	0.00290998
rs1317867	G	A	-0.1087	0.0196	3.14898e-08	0.0056	0.0049	0.2555
rs13306066	A	G	0.0006	0.0509	0.9911	0.0934	0.0123	3.03879e-14
rs1402807	C	T	-0.1149	0.019	1.447e-09	0.0145	0.0047	0.00218399
rs144311893	T	C	0.0627	0.0799	0.4321	0.102	0.0185	3.28299e-08
rs145947882	C	A	-0.0726	0.0636	0.2538	-0.1703	0.0156	1.2031e-27
rs146035976	T	C	-0.0027	0.0645	0.9668	-0.0946	0.0158	2.01002e-09
rs147233090	T	C	-0.2454	0.0701	0.000458796	-0.0917	0.0162	1.44901e-08
rs149891683	T	C	-0.2536	0.0461	3.81399e-08	0.046	0.0124	0.0001992
rs1561139	T	G	-0.0045	0.0187	0.811	0.0662	0.0047	1.44611e-44
rs157845	C	T	-0.0016	0.0217	0.9409	-0.0383	0.0055	4.63874e-12
rs1716407	A	G	-0.0113	0.0196	0.562	-0.0398	0.005	2.15179e-15
rs174418	C	T	-0.0011	0.0193	0.9562	-0.0962	0.005	6.56145e-83
rs17451107	C	T	-0.0249	0.0192	0.1938	0.0279	0.0048	7.67892e-09
rs2245365	A	C	-0.0569	0.0188	0.00250697	0.0294	0.0047	3.22797e-10
rs2291956	T	C	-0.0327	0.0281	0.245	0.0508	0.0071	1.14789e-12
rs2740488	C	A	0.0148	0.0212	0.4873	-0.0694	0.0053	1.23396e-39
rs2744973	T	C	0.079	0.0205	0.0001119	-0.0379	0.005	5.30762e-14
rs2792751	C	T	0.0925	0.0208	8.48692e-06	-0.0403	0.0052	1.09597e-14
rs28456	G	A	0.0373	0.0199	0.0604102	-0.0517	0.005	6.12068e-25
rs289754	T	C	0.0347	0.0205	0.0911003	-0.0479	0.0051	7.23769e-21
rs2925979	C	T	0.0057	0.0201	0.7783	0.0416	0.0051	1.79308e-16
rs2943652	T	C	-0.04	0.0194	0.0393904	-0.0386	0.0049	2.15377e-15
rs2980855	C	T	0.0336	0.0185	0.0696594	0.0434	0.0047	3.24265e-20
rs34045288	T	C	0.1317	0.0197	2.52988e-11	-0.011	0.005	0.0276198
rs34517439	A	C	0.1829	0.03	1.06101e-09	-0.011	0.0075	0.1412
rs34931250	T	C	0.0556	0.0384	0.1472	-0.0583	0.0097	1.63799e-09
rs34951175	T	C	-0.0602	0.0323	0.0621799	-0.051	0.0081	3.41798e-10
rs3775380	G	A	-0.0456	0.0185	0.0136801	-0.0277	0.0047	4.15298e-09
rs3782894	T	G	0.0433	0.0186	0.0198898	0.0316	0.0047	1.80509e-11
rs3827743	A	G	-0.0413	0.0194	0.0330499	0.0265	0.0048	2.95202e-08
rs41272086	A	G	-0.0531	0.0295	0.0720294	-0.0581	0.0073	1.43087e-15
rs4240624	A	G	-0.019	0.0306	0.5353	0.0853	0.0077	1.1471e-28
rs429358	C	T	-0.078	0.0247	0.00159702	-0.0979	0.0063	3.62493e-54
rs4353774	C	A	0.112	0.0191	4.15796e-09	-0.0105	0.0049	0.0310199
rs4731702	T	C	0.0446	0.0187	0.0169602	0.0344	0.0047	1.72584e-13
rs4969182	C	T	0.0331	0.0193	0.0859904	0.0331	0.0049	9.07821e-12
rs56839309	T	C	-0.2912	0.0514	1.50598e-08	0.0294	0.0133	0.0266502
rs5754217	T	G	0.0109	0.0221	0.6236	-0.0348	0.0056	6.32193e-10
rs59781045	T	C	-0.0329	0.0369	0.3725	0.0871	0.0099	1.45714e-18
rs6031587	T	C	0.0413	0.0358	0.2484	-0.0505	0.009	2.071e-08
rs6065908	T	C	-0.0494	0.0235	0.03578	-0.0662	0.0058	9.30465e-30
rs61779306	A	G	0.0522	0.0232	0.0243602	-0.0494	0.0058	2.13993e-17
rs61792968	A	G	0.015	0.032	0.6387	-0.0433	0.0079	3.53199e-08
rs62191851	G	A	0.0546	0.0339	0.1067	-0.0494	0.0083	2.72998e-09
rs633715	C	T	0.2227	0.0225	4.17638e-23	-0.0042	0.0055	0.446
rs635279	T	C	-0.0315	0.0188	0.0940806	0.0299	0.0047	2.19099e-10
rs6419385	A	G	-0.1463	0.0242	1.422e-09	0.0036	0.0061	0.5517
rs6722320	A	G	0.1322	0.0237	2.43798e-08	-0.0065	0.0059	0.27
rs6735049	C	T	0.3053	0.0245	1.03992e-35	-0.0129	0.0062	0.0390301
rs686030	A	C	0.017	0.0268	0.526	0.0444	0.0067	2.71394e-11
rs6993414	G	A	-0.0333	0.0311	0.2851	0.1556	0.008	3.81505e-84
rs7132908	A	G	0.1702	0.0195	2.15477e-18	-0.0092	0.0049	0.0602005
rs7134375	A	C	0.0452	0.0187	0.01585	0.0266	0.0047	1.55901e-08
rs71556736	T	C	0.0435	0.029	0.1335	0.0499	0.0073	7.4817e-12
rs7161194	G	A	-0.1374	0.022	4.49604e-10	0.0201	0.0053	0.000142298
rs7187776	G	A	0.1475	0.0193	2.08689e-14	-0.0128	0.0049	0.00946194
rs72786786	G	C	-0.0444	0.0206	0.0308702	0.226	0.0052	0
rs729153	A	G	0.1058	0.0188	1.706e-08	-0.0063	0.0047	0.1852
rs72926990	A	G	0.0095	0.0206	0.6438	-0.0286	0.0051	1.923e-08
rs73161324	A	G	-0.245	0.0409	2.01099e-09	0.0063	0.0108	0.5633
rs737337	T	C	-0.0824	0.0312	0.00827504	-0.0554	0.008	3.88508e-12
rs7395581	C	T	0.0803	0.0207	0.000104701	-0.0451	0.0053	2.24182e-17
rs7591382	A	G	-0.1258	0.0187	1.77092e-11	0.005	0.0047	0.2884
rs77165542	C	T	-0.3881	0.0649	2.171e-09	0.0018	0.0154	0.9073
rs77619625	T	C	-0.0866	0.0405	0.0323102	0.0624	0.0107	5.87097e-09
rs77960347	T	C	-0.0111	0.0978	0.9095	0.2829	0.0255	1.32099e-28
rs79953491	G	A	0.0539	0.0293	0.0654501	0.0607	0.0076	1.39091e-15
rs8060967	G	A	0.0069	0.0277	0.8048	0.073	0.0072	3.32124e-24
rs8089364	T	C	0.2526	0.0211	5.19517e-33	-0.0219	0.0053	3.155e-05
rs838878	C	T	-0.0206	0.0198	0.2985	-0.0452	0.0051	3.92464e-19
rs879620	G	A	0.1076	0.0195	3.41798e-08	-0.0049	0.005	0.3228
rs943005	T	C	0.1939	0.0246	3.39078e-15	-0.0062	0.0061	0.3104
rs9491697	T	C	0.0147	0.019	0.4387	-0.0295	0.0048	8.63495e-10
rs9568868	G	A	0.157	0.028	2.01099e-08	-0.009	0.0069	0.191
rs9630985	C	G	0.1218	0.0203	1.86599e-09	-0.0087	0.0052	0.0914892
rs9980195	C	T	-0.0036	0.0186	0.8468	-0.0268	0.0047	1.011e-08
